# Supplementary material for: Pictilisib-Induced Resistance Is Mediated through FOXO1-Dependent Activation of Receptor Tyrosine Kinases in Mucinous Colorectal Adenocarcinoma Cells
Source: Int J Mol Sci. 2023 Aug 2;24(15):12331. doi: 10.3390/ijms241512331 (PMC10418489; doi:10.3390/ijms241512331)
Supplement: Supplementary file 1 [file ijms-24-12331-s001.zip]

Archive with 1 entries (1 files):
- ijms-2521760-supplementary.pdf
